# Supplementary material for: Rlip Depletion Suppresses Growth of Breast Cancer
Source: Cancers (Basel). 2020 Jun 2;12(6):1446. doi: 10.3390/cancers12061446 (PMC7352702; doi:10.3390/cancers12061446)
Supplement: Supplementary file 1 [file cancers-12-01446-s001.zip]

Archive with 2 entries (2 files):
- cancers-801743-suppl data.pdf
- cancers-801743-suppl figures.docx
